# Supplementary material for: The First Online Capillary Electrophoresis-Microscale Thermophoresis (CE-MST) Method for the Analysis of Dynamic Equilibria—The Determination of the Acidity Constant of Fluorescein Isothiocyanate
Source: Molecules. 2022 Aug 6;27(15):5010. doi: 10.3390/molecules27155010 (PMC9370695; doi:10.3390/molecules27155010)
Supplement: Supplementary file 1 [file molecules-27-05010-s001.zip]

Archive with 1 entries (1 files):
- molecules-1837683-supplementary.pdf
